# Supplementary material for: Vaccination-Route-Dependent Adjuvanticity of Antigen-Carrying Nanoparticles for Enhanced Vaccine Efficacy
Source: Vaccines (Basel). 2024 Jan 26;12(2):125. doi: 10.3390/vaccines12020125 (PMC10892493; doi:10.3390/vaccines12020125)
Supplement: Supplementary file 1 [file vaccines-12-00125-s001.zip]

Archive with 1 entries (1 files):
- vaccines-2800886-supplementary.pdf
